# Supplementary material for: The Effects of Processing Conditions and Pressure on Composite Polymer Electrolyte Performance
Source: Gels. 2025 Nov 5;11(11):890. doi: 10.3390/gels11110890 (PMC12652269; doi:10.3390/gels11110890)
Supplement: Supplementary file 1 [file gels-11-00890-s001.zip]

Archive with 1 entries (1 files):
- gels-3910835-supplementary.pdf
